# Supplementary material for: Ascorbic acid-dependent gene expression in Streptococcus pneumoniae and the activator function of the transcriptional regulator UlaR2
Source: Front Microbiol. 2015 Feb 11;6:72. doi: 10.3389/fmicb.2015.00072 (PMC4324149; doi:10.3389/fmicb.2015.00072)
Supplement: Supplementary file 1 [file DataSheet1.XLSX]

## Sheet: Anova output
one-way ANOVA of multisugar experiment
Anova: Single Factor	Factors: Ascorbic acid, Other
SUMMARY
Groups	Count	Sum	Average	Variance
Other	48	863.402	17.9875	14.6694
Ascorbic acid	3	174.78	58.2601	7.1384
ANOVA
Source of Variation	SS	df	MS	F	P-value	F crit
Between Groups	4579.41	1	4579.41	318.856	4.31587e-23	4.03839
Within Groups	703.739	49	14.362
Total	5283.15	50
